# Supplementary material for: Toxin-Antitoxin Systems Alter Adaptation of Mycobacterium smegmatis to Environmental Stress
Source: Microbiol Spectr. 2022 Nov 1;10(6):e02815-22. doi: 10.1128/spectrum.02815-22 (PMC9769933; doi:10.1128/spectrum.02815-22)
Supplement: Supplemental file 2 — Table S4. Download spectrum.02815-22-s0002.xlsx, XLSX file, 0.06 MB [file spectrum.02815-22-s0002.xlsx]

## Sheet: 工作表1
Table S4: List of differentially expressed genes in ectopic MazEF expression of the M. smegmatis Δ8TA strain
GeneName	log2FoldChange	old_locus_tag	Product
MSMEG_RS33340	-1.56775	MSMEG_6919	LpqN/LpqT family lipoprotein
MSMEG_RS33180	-2.48438	MSMEG_6881	GntR family transcriptional regulator
MSMEG_RS33175	-2.63243	MSMEG_6880	ABC transporter substrate-binding protein
MSMEG_RS33160	-1.78602	MSMEG_6877	ABC transporter ATP-binding protein
MSMEG_RS33145	-1.55434	MSMEG_6874	aldehyde dehydrogenase
MSMEG_RS32970	1.30993	MSMEG_6839	helix-turn-helix domain-containing protein
MSMEG_RS32860	-2.22975	MSMEG_6816	molybdopterin-dependent oxidoreductase
MSMEG_RS32800	-2.00323	MSMEG_6804	substrate-binding domain-containing protein
MSMEG_RS32795	-1.49633	MSMEG_6803	ABC transporter permease
MSMEG_RS32745	-1.5944	MSMEG_6793	oxygenase MpaB family protein
MSMEG_RS32545	-1.59409	MSMEG_6752	glycoside hydrolase family 6 protein
MSMEG_RS32510	-1.7126	MSMEG_6745	GntR family transcriptional regulator
MSMEG_RS32505	-1.59554	MSMEG_6744	pyridoxamine 5'-phosphate oxidase family protein
MSMEG_RS32490	-1.37778	MSMEG_6741	GAF and ANTAR domain-containing protein
gabT	-1.31233	MSMEG_6685	4-aminobutyrate--2-oxoglutarate transaminase
MSMEG_RS32110	1.1385	MSMEG_6661	class I SAM-dependent methyltransferase
metE	-1.17076	MSMEG_6638	5-methyltetrahydropteroyltriglutamate--homocysteine S-methyltransferase
MSMEG_RS31840	-1.69682	MSMEG_6603	nuclear transport factor 2 family protein
MSMEG_RS31835	-2.32411	MSMEG_6602	LLM class F420-dependent oxidoreductase
MSMEG_RS31815	-1.0361	MSMEG_6598	6%2C7-dimethyl-8-ribityllumazine synthase
MSMEG_RS31720	1.03514	MSMEG_6579	heme-binding protein
MSMEG_RS31605	1.55095	MSMEG_6554	ATP-binding cassette domain-containing protein
MSMEG_RS31600	1.51082	MSMEG_6553	ABC transporter ATP-binding protein/permease
MSMEG_RS31535	-1.68748	MSMEG_6540	MCE family protein
MSMEG_RS31465	-1.10416	MSMEG_6524	extracellular solute-binding protein
MSMEG_RS31125	-1.63918	MSMEG_6453	SulP family inorganic anion transporter
MSMEG_RS31120	-3.00138	MSMEG_6451	metalloregulator ArsR/SmtB family transcription factor
MSMEG_RS31070	-1.83536	MSMEG_6440	NAD(P)/FAD-dependent oxidoreductase
MSMEG_RS30965	2.36551	MSMEG_6419	DUF2470 domain-containing protein
katG	-1.21231	MSMEG_6384	catalase/peroxidase HPI
furA1	-2.35333	MSMEG_6383	fur family transcriptional regulator FurA1
MSMEG_RS30605	1.3143	MSMEG_6343	metallophosphoesterase
MSMEG_RS30450	1.35306	MSMEG_6312	cytochrome P450
ligD	1.20866	MSMEG_6301	non-homologous end-joining DNA ligase
furA3	-1.00572	MSMEG_6253	fur family transcriptional regulator FurA3
MSMEG_RS30160	-2.00442	MSMEG_6252	hypothetical protein
egtE	1.16933	MSMEG_6246	ergothioneine biosynthesis PLP-dependent enzyme EgtE
mdo	-3.41378	MSMEG_6242	NDMA-dependent methanol dehydrogenase
MSMEG_RS30105	-3.02712	MSMEG_6241	MoxR family ATPase
MSMEG_RS30100	-1.83288	MSMEG_6240	VWA domain-containing protein
MSMEG_RS30095	-2.04507	MSMEG_6239	iron-containing alcohol dehydrogenase
MSMEG_RS29980	1.36651	MSMEG_6216	hypothetical protein
MSMEG_RS29630	-1.14637	MSMEG_6141	amidohydrolase family protein
MSMEG_RS29625	-1.93941	MSMEG_6139	TetR/AcrR family transcriptional regulator
MSMEG_RS29170	-1.70223	MSMEG_6050	metal ABC transporter substrate-binding protein
MSMEG_RS29090	1.44547	MSMEG_6033	hypothetical protein
MSMEG_RS29050	-1.22574	MSMEG_6024	acetoacetate--CoA ligase
MSMEG_RS28705	-1.89863	MSMEG_5955	protein tyrosine kinase
MSMEG_RS28595	-1.4889	MSMEG_5932	hypothetical protein
MSMEG_RS28460	-2.1026	MSMEG_5904	ferredoxin
MSMEG_RS28455	-1.05132	MSMEG_5903	3-oxoacyl-ACP reductase
MSMEG_RS28450	-1.03345	MSMEG_5902	ABC transporter permease
MSMEG_RS28230	-1.58934	MSMEG_5857	NAD(P)-dependent oxidoreductase
pstS	-1.75253	MSMEG_5782	phosphate ABC transporter substrate-binding protein PstS
pstC	-1.00522	MSMEG_5781	phosphate ABC transporter permease subunit PstC
MSMEG_RS27635	-1.07853	MSMEG_5732	LLM class F420-dependent oxidoreductase
MSMEG_RS27505	-1.50616	MSMEG_5707	cupin domain-containing protein
MSMEG_RS27455	1.16653	MSMEG_5697	YccF domain-containing protein
MSMEG_RS27380	-1.52294	MSMEG_5681	FAD-dependent oxidoreductase
MSMEG_RS27005	-3.77711	MSMEG_5604	cation transporter
MSMEG_RS26870	-1.46053	MSMEG_5575	MarR family transcriptional regulator
MSMEG_RS26865	-1.5686	MSMEG_5574	sugar ABC transporter substrate-binding protein
MSMEG_RS26855	-1.70425	MSMEG_5572	carbohydrate ABC transporter permease
ugpC	-2.39816	MSMEG_5571	sn-glycerol-3-phosphate ABC transporter ATP-binding protein UgpC
MSMEG_RS26610	1.12409	MSMEG_5522	TetR/AcrR family transcriptional regulator
MSMEG_RS26535	-2.68799	MSMEG_5508	alkaline phosphatase D family protein
MSMEG_RS26505	-1.37162	MSMEG_5502	PE-PPE domain-containing protein
MSMEG_RS26405	1.60919	MSMEG_5481	SAF domain-containing protein
gcl	-2.58429	MSMEG_5476	glyoxylate carboligase
MSMEG_RS26370	1.14492	MSMEG_5473	amino acid permease
MSMEG_RS26310	-1.5896	MSMEG_5461	hypothetical protein
MSMEG_RS26305	-1.62541	MSMEG_5460	hypothetical protein
MSMEG_RS26115	-2.93455	MSMEG_5421	PE-PPE domain-containing protein
efeB	1.07605	MSMEG_5420	iron uptake transporter deferrochelatase/peroxidase subunit
MSMEG_RS26105	1.18763	MSMEG_5419	peptidase M75 family protein
MSMEG_RS26100	1.812	MSMEG_5418	FTR1 family protein
MSMEG_RS25950	-2.07717	MSMEG_5386	rhodanese-like domain-containing protein
MSMEG_RS25845	-2.20729	MSMEG_5363	hypothetical protein
MSMEG_RS25650	-1.96055	MSMEG_5323	GNAT family N-acetyltransferase
MSMEG_RS25585	2.17801	MSMEG_5309	helix-turn-helix domain-containing protein
MSMEG_RS25480	1.30744	MSMEG_5285	patatin-like phospholipase family protein
MSMEG_RS25410	-1.20558	MSMEG_5271	alpha/beta hydrolase
devR	-1.22903	MSMEG_5244	two-component system response regulator DevR
MSMEG_RS25270	-1.12165	MSMEG_5242	wax ester/triacylglycerol synthase family O-acyltransferase
MSMEG_RS25265	-1.15349	MSMEG_5241	GAF domain-containing protein
MSMEG_RS25065	-1.77699	MSMEG_5199	thiolase family protein
MSMEG_RS25060	-2.05968	MSMEG_5198	crotonase/enoyl-CoA hydratase family protein
MSMEG_RS25055	-1.52095	MSMEG_5197	acyl-CoA dehydrogenase family protein
MSMEG_RS25040	-1.49985	MSMEG_5193	helix-turn-helix domain-containing protein
MSMEG_RS24995	-1.09097	MSMEG_5184	CoA transferase
MSMEG_RS24920	-1.51116	MSMEG_5168	acyltransferase
MSMEG_RS24855	-1.5017	MSMEG_5155	nitroreductase family protein
MSMEG_RS24815	-2.15049	MSMEG_5146	sugar ABC transporter permease
MSMEG_RS24810	-1.16272	MSMEG_5145	extracellular solute-binding protein
MSMEG_RS24620	2.08546	MSMEG_5106	HNH endonuclease
MSMEG_RS24595	1.02152	MSMEG_5100	indolepyruvate ferredoxin oxidoreductase family protein
MSMEG_RS24400	-1.11119	MSMEG_5059	carbohydrate ABC transporter permease
MSMEG_RS24305	1.58481	MSMEG_5039	siderophore-interacting protein
MSMEG_RS24215	-2.37244	MSMEG_5022	NAD(P)/FAD-dependent oxidoreductase
MSMEG_RS24190	1.1503	MSMEG_5017	DUF305 domain-containing protein
MSMEG_RS24160	1.50874	MSMEG_5010	hypothetical protein
MSMEG_RS24040	1.48474	MSMEG_4986	glycosyltransferase family 39 protein
cysD	-2.14889	MSMEG_4979	sulfate adenylyltransferase subunit CysD
cysN	-1.9726	MSMEG_4978	sulfate adenylyltransferase subunit CysN
MSMEG_RS23565	-1.77282	MSMEG_4889	MFS transporter
MSMEG_RS22760	-2.79516	MSMEG_4717	acetyl-CoA carboxylase subunit beta
MSMEG_RS22755	-1.9891	MSMEG_4716	acetyl/propionyl/methylcrotonyl-CoA carboxylase subunit alpha
MSMEG_RS22745	-1.16798	MSMEG_4714	MaoC family dehydratase
MSMEG_RS22740	-1.69896	MSMEG_4713	CoA ester lyase
MSMEG_RS22715	1.25216	MSMEG_4708	class I SAM-dependent methyltransferase
MSMEG_RS22710	1.15202	MSMEG_4707	alpha/beta hydrolase
MSMEG_RS22580	1.05991	MSMEG_4681	hypothetical protein
MSMEG_RS22465	-1.26452	MSMEG_4656	ATP-binding cassette domain-containing protein
MSMEG_RS22285	1.07613	MSMEG_4618	cysteine hydrolase
MSMEG_RS22130	1.06159	MSMEG_4582	VWA domain-containing protein
MSMEG_RS22035	-1.17616	MSMEG_4563	GNAT family N-acetyltransferase
MSMEG_RS21940	2.05957	MSMEG_4545	ABC transporter substrate-binding protein
MSMEG_RS21900	-1.70242	MSMEG_4536	thioester domain-containing protein
MSMEG_RS21895	-1.4191	MSMEG_4535	glycoside hydrolase family 15 protein
MSMEG_RS21885	-1.1983	MSMEG_4533	sulfate ABC transporter substrate-binding protein
cysT	-1.37485	MSMEG_4532	sulfate ABC transporter permease subunit CysT
MSMEG_RS21870	-1.34593	MSMEG_4530	sulfate ABC transporter ATP-binding protein
mbtI	1.76467	MSMEG_4524	mycobactin biosynthesis salicylate synthase MbtI
MSMEG_RS21815	1.64662	MSMEG_4518	DUF4242 domain-containing protein
MSMEG_RS21800	2.97951	MSMEG_4515	phenyloxazoline synthase MbtB
MSMEG_RS21795	2.40764	MSMEG_4514	alpha/beta fold hydrolase
MSMEG_RS21790	2.37196	MSMEG_4513	polyketide synthase
mbtD	1.93612	MSMEG_4512	mycobactin polyketide synthase MbtD
MSMEG_RS21780	2.48291	MSMEG_4511	non-ribosomal peptide synthetase
MSMEG_RS21775	2.38608	MSMEG_4510	non-ribosomal peptide synthetase
mbtG	1.82247	MSMEG_4509	NADPH-dependent L-lysine N(6)-monooxygenase MbtG
MSMEG_RS21765	1.80661	MSMEG_4508	MbtH family protein
MSMEG_RS21680	-1.82128	MSMEG_4487	transcriptional repressor
MSMEG_RS21520	1.20021	MSMEG_4454	aminotransferase class I/II-fold pyridoxal phosphate-dependent enzyme
MSMEG_RS21500	-1.07933	MSMEG_4450	alpha/beta fold hydrolase
MSMEG_RS21495	1.87273	MSMEG_4449	TetR/AcrR family transcriptional regulator
MSMEG_RS21490	2.01841	MSMEG_4448	type II toxin-antitoxin system PemK/MazF family toxin
MSMEG_RS21485	2.5625	MSMEG_4447	antitoxin MazE family protein
lpdA	2.94328	MSMEG_4446	dihydrolipoyl dehydrogenase
MSMEG_RS21365	-2.74819	MSMEG_4419	SDR family oxidoreductase
MSMEG_RS21265	-1.19875	MSMEG_4396	cysteine hydrolase
MSMEG_RS21245	2.00077	MSMEG_4392	amidohydrolase family protein
MSMEG_RS21235	1.86781	MSMEG_4389	LLM class flavin-dependent oxidoreductase
MSMEG_RS21230	1.65346	MSMEG_4388	ABC transporter ATP-binding protein
MSMEG_RS21215	1.61603	MSMEG_4385	ABC transporter substrate-binding protein
MSMEG_RS21105	-1.25695	MSMEG_4360	DUF4185 domain-containing protein
MSMEG_RS20890	-1.7992	MSMEG_4315	RNA polymerase sigma factor
panB	-2.95388	MSMEG_4298	3-methyl-2-oxobutanoate hydroxymethyltransferase
MSMEG_RS20725	1.43849	MSMEG_4282	hypothetical protein
MSMEG_RS20320	1.11532	MSMEG_4199	YbhB/YbcL family Raf kinase inhibitor-like protein
MSMEG_RS20055	1.21256	MSMEG_4145	cupin domain-containing protein
MSMEG_RS19780	1.06517	MSMEG_4087	MHS family MFS transporter
MSMEG_RS19775	1.56626	MSMEG_4086	LLM class flavin-dependent oxidoreductase
MSMEG_RS19770	1.29303	MSMEG_4085	LLM class flavin-dependent oxidoreductase
MSMEG_RS19765	1.5982	MSMEG_4084	acyl-CoA dehydrogenase family protein
MSMEG_RS19760	1.37022	MSMEG_4083	LLM class flavin-dependent oxidoreductase
MSMEG_RS19755	1.52342	MSMEG_4082	LLM class flavin-dependent oxidoreductase
MSMEG_RS19600	-2.06475	MSMEG_4046	CoA transferase
MSMEG_RS19565	-1.45519	MSMEG_4039	NAD(P)-dependent alcohol dehydrogenase
MSMEG_RS19525	-1.02894	MSMEG_4031	hypothetical protein
MSMEG_RS19520	-1.37382	MSMEG_4030	DUF417 family protein
MSMEG_RS19500	-1.24794	MSMEG_4025	LysR family transcriptional regulator
MSMEG_RS19310	-3.22846	MSMEG_3986	acyl-CoA synthetase
MSMEG_RS19165	-2.32321	MSMEG_3954	glycoside hydrolase family 65 protein
MSMEG_RS19150	-1.20658	MSMEG_3952	nitroreductase family protein
MSMEG_RS19155	-2.6559	MSMEG_3951	hypothetical protein
MSMEG_RS19145	-1.05083	MSMEG_3950	universal stress protein
MSMEG_RS19130	-1.86322	MSMEG_3948	wax ester/triacylglycerol synthase family O-acyltransferase
MSMEG_RS19135	-2.67552	MSMEG_3947	1-phosphofructokinase family hexose kinase
MSMEG_RS19125	-1.19087	MSMEG_3946	hypothetical protein
MSMEG_RS19120	-1.81073	MSMEG_3945	universal stress protein
MSMEG_RS19105	-1.64262	MSMEG_3942	AAA family ATPase
MSMEG_RS19100	-1.27236	MSMEG_3941	GAF domain-containing protein
MSMEG_RS19095	-1.70735	MSMEG_3940	universal stress protein
MSMEG_RS19090	-1.4412	MSMEG_3939	universal stress protein
MSMEG_RS19085	-1.64265	MSMEG_3937	hypothetical protein
MSMEG_RS19075	-1.17704	MSMEG_3935	HPF/RaiA family ribosome-associated protein
ppsA	-2.29515	MSMEG_3934	phosphoenolpyruvate synthase
MSMEG_RS19070	-1.0902	MSMEG_3933	DUF1298 domain-containing protein
MSMEG_RS19060	-1.52532	MSMEG_3932	Hsp20/alpha crystallin family protein
MSMEG_RS19055	-2.84643	MSMEG_3931	4Fe-4S dicluster domain-containing protein
MSMEG_RS19050	-2.22489	MSMEG_3930	FAD/NAD(P)-binding protein
MSMEG_RS19045	-3.41284	MSMEG_3929	oxidoreductase
MSMEG_RS19040	-3.38868	MSMEG_3928	Ni/Fe hydrogenase subunit alpha
pma1	-2.74601	MSMEG_3926	cation-transporting ATPase Pma1
MSMEG_RS18685	-1.51235	MSMEG_3855	hypothetical protein
MSMEG_RS18680	1.95662	MSMEG_3854	ABC transporter permease
MSMEG_RS18670	1.75392	MSMEG_3852	ABC transporter substrate-binding protein
MSMEG_RS18075	-2.69595	MSMEG_3727	multicopper oxidase
MSMEG_RS18070	-1.93258	MSMEG_3726	PQQ-dependent methanol/ethanol family dehydrogenase
pqqB	-1.74505	MSMEG_3724	pyrroloquinoline quinone biosynthesis protein PqqB
MSMEG_RS18015	2.09946	MSMEG_3714	hypothetical protein
MSMEG_RS18000	-3.15299	MSMEG_3709	acyltransferase
MSMEG_RS17900	2.11323	MSMEG_3687	acyl-CoA synthetase
MSMEG_RS17895	1.55255	MSMEG_3686	hypothetical protein
MSMEG_RS17890	1.55944	MSMEG_3685	hypothetical protein
MSMEG_RS17615	1.85933	MSMEG_3629	hypothetical protein
MSMEG_RS17595	-1.09877	MSMEG_3625	urease subunit alpha
MSMEG_RS17525	1.01551	MSMEG_3611	phosphoketolase family protein
MSMEG_RS17500	-1.05139	MSMEG_3605	NAD(P)-dependent alcohol dehydrogenase
MSMEG_RS17490	-1.6077	MSMEG_3603	alcohol dehydrogenase catalytic domain-containing protein
MSMEG_RS17390	-1.05644	MSMEG_3580	esterase family protein
MSMEG_RS17380	-1.42757	MSMEG_3578	HAMP domain-containing protein
MSMEG_RS17150	1.61291	MSMEG_3530	Pr6Pr family membrane protein
MSMEG_RS17065	1.39548	MSMEG_3513	enhanced intracellular survival protein Eis
MSMEG_RS17050	-2.38708	MSMEG_3511	FAD-dependent oxidoreductase
MSMEG_RS16960	-1.17499	MSMEG_3490	acyltransferase
MSMEG_RS16915	-2.05606	MSMEG_3481	o-succinylbenzoate synthase
MSMEG_RS16570	-1.30437	MSMEG_3407	epoxide hydrolase
MSMEG_RS16535	-1.47207	MSMEG_3400	FCD domain-containing protein
MSMEG_RS15945	-2.16458	MSMEG_3281	ABC transporter ATP-binding protein
MSMEG_RS15940	-1.21382	MSMEG_3280	spermidine/putrescine ABC transporter substrate-binding protein
MSMEG_RS15935	-2.6911	MSMEG_3279	ABC transporter permease
MSMEG_RS15875	-1.58695	MSMEG_3267	sugar ABC transporter permease
MSMEG_RS15870	-2.16746	MSMEG_3266	extracellular solute-binding protein
eltD	-2.44071	MSMEG_3265	erythritol/L-threitol dehyrogenase
MSMEG_RS15750	-1.00036	MSMEG_3242	DNA starvation/stationary phase protection protein
MSMEG_RS15705	-1.8836	MSMEG_3233	cytochrome ubiquinol oxidase subunit I
cydB	-1.61912	MSMEG_3232	cytochrome d ubiquinol oxidase subunit II
cydD	-2.02621	MSMEG_3231	thiol reductant ABC exporter subunit CydD
MSMEG_RS15525	-1.19017	MSMEG_3197	lipase
ripA	-1.19922	MSMEG_3145	NlpC/P60 family peptidoglycan endopeptidase RipA
carA	1.05415	MSMEG_3046	glutamine-hydrolyzing carbamoyl-phosphate synthase small subunit
urtA	-2.28085	MSMEG_2982	urea ABC transporter substrate-binding protein
urtC	-1.7065	MSMEG_2980	urea ABC transporter permease subunit UrtC
MSMEG_RS14210	1.06598	MSMEG_2927	ABC transporter permease
MSMEG_RS13975	-1.77542	MSMEG_2881	aldehyde dehydrogenase family protein
MSMEG_RS13730	-2.00682	MSMEG_2832	hypothetical protein
MSMEG_RS13540	-2.03481	MSMEG_2794	FadR family transcriptional regulator
MSMEG_RS13435	-1.23699	MSMEG_2773	class I SAM-dependent RNA methyltransferase
MSMEG_RS13270	-1.3616	MSMEG_2737	PE-PPE domain-containing protein
MSMEG_RS13180	-2.52774	MSMEG_2719	nickel-dependent hydrogenase large subunit
MSMEG_RS12965	1.01517	MSMEG_2671	dihydrofolate reductase
ald	-2.07539	MSMEG_2659	alanine dehydrogenase
MSMEG_RS12590	-1.00233	MSMEG_2595	glutamine synthetase family protein
MSMEG_RS12575	-1.07429	MSMEG_2592	alpha/beta hydrolase
MSMEG_RS12255	-1.87995	MSMEG_2526	primary-amine oxidase
MSMEG_RS12080	-1.25588	MSMEG_2492	FAD-binding oxidoreductase
MSMEG_RS12020	-1.95253	MSMEG_2478	fumarylacetoacetate hydrolase family protein
MSMEG_RS12005	-1.0017	MSMEG_2475	oxidoreductase
MSMEG_RS11985	1.93024	MSMEG_2471	pyruvate dehydrogenase
MSMEG_RS11755	-1.11503	MSMEG_2425	ammonium transporter
MSMEG_RS11530	1.33687	MSMEG_2380	MFS transporter
MSMEG_RS10980	1.39453	MSMEG_2267	hypothetical protein
MSMEG_RS10975	2.16376	MSMEG_2266	hypothetical protein
MSMEG_RS10955	-1.46752	MSMEG_2261	DUF1641 domain-containing protein
MSMEG_RS10715	-1.30299	MSMEG_2208	acyl-CoA dehydrogenase family protein
MSMEG_RS10710	-1.44615	MSMEG_2207	acetyl-CoA C-acetyltransferase
MSMEG_RS10700	-1.34423	MSMEG_2205	acyl-CoA dehydrogenase family protein
MSMEG_RS10685	-1.01652	MSMEG_2202	NAD(P)-binding domain-containing protein
MSMEG_RS10680	-1.01476	MSMEG_2201	MaoC family dehydratase
MSMEG_RS10670	-1.21339	MSMEG_2199	hypothetical protein
MSMEG_RS10470	-1.66874	MSMEG_2157	TIGR04222 domain-containing membrane protein
mbtM	2.29901	MSMEG_2131	long-chain-fatty acid--ACP ligase MbtM
mbtN	2.97232	MSMEG_2130	mycobactin biosynthesis acyl-ACP dehydrogenase MbtN
dhaK	-1.19139	MSMEG_2123	dihydroxyacetone kinase subunit DhaK
MSMEG_RS10225	-1.52046	MSMEG_2107	DUF4185 domain-containing protein
MSMEG_RS10180	-1.4115	MSMEG_2097	acyl-CoA--6-aminopenicillanic acid acyl-transferase
MSMEG_RS09815	-2.62331	MSMEG_2023	CoA transferase
modA	1.16053	MSMEG_2016	molybdate ABC transporter substrate-binding protein
groL	-1.50687	MSMEG_1978	chaperonin GroEL
MSMEG_RS09575	-2.10711	MSMEG_1973	aromatic/alkene monooxygenase hydroxylase subunit beta
MSMEG_RS09565	-2.22903	MSMEG_1971	methane monooxygenase
MSMEG_RS09520	1.54733	MSMEG_1962	hypothetical protein
MSMEG_RS09490	1.49901	MSMEG_1955	cyclodehydratase
MSMEG_RS09365	1.7684	MSMEG_1928	protein phosphatase 2C domain-containing protein
manA	1.09918	MSMEG_1836	mannose-6-phosphate isomerase%2C class I
MSMEG_RS08780	1.09221	MSMEG_1808	SufE family protein
lat	-2.41333	MSMEG_1764	L-lysine 6-transaminase
MSMEG_RS08565	-1.88236	MSMEG_1762	aldehyde dehydrogenase family protein
MSMEG_RS08560	-1.35059	MSMEG_1760	SDR family NAD(P)-dependent oxidoreductase
MSMEG_RS08505	-1.06365	MSMEG_1746	FAD-dependent oxidoreductase
MSMEG_RS08365	-2.09805	MSMEG_1714	L-ribulose-5-phosphate 4-epimerase
MSMEG_RS08355	-2.62625	MSMEG_1712	ABC transporter substrate-binding protein
MSMEG_RS08350	-2.05894	MSMEG_1711	sugar ABC transporter ATP-binding protein
MSMEG_RS08340	-1.90946	MSMEG_1709	ABC transporter permease
MSMEG_RS08325	-1.89283	MSMEG_1706	sugar ABC transporter permease
MSMEG_RS08320	-2.18119	MSMEG_1705	ATP-binding cassette domain-containing protein
MSMEG_RS08315	-1.34834	MSMEG_1704	sugar-binding protein
MSMEG_RS08215	-1.63571	MSMEG_1683	cytosine permease
MSMEG_RS08210	-1.81624	MSMEG_1682	NAD(P)/FAD-dependent oxidoreductase
MSMEG_RS08205	-1.67381	MSMEG_1681	RidA family protein
MSMEG_RS08200	-1.96089	MSMEG_1680	DUF1028 domain-containing protein
MSMEG_RS08195	-1.77711	MSMEG_1679	M20 family metallopeptidase
MSMEG_RS08190	-1.62035	MSMEG_1677	aspartate ammonia-lyase
sdhC	-1.26343	MSMEG_1672	succinate dehydrogenase%2C cytochrome b556 subunit
MSMEG_RS08160	-1.23467	MSMEG_1671	succinate dehydrogenase hydrophobic membrane anchor subunit
MSMEG_RS08155	-1.16948	MSMEG_1670	succinate dehydrogenase flavoprotein subunit
MSMEG_RS08150	-1.20804	MSMEG_1669	succinate dehydrogenase iron-sulfur subunit
MSMEG_RS08070	-1.0843	MSMEG_1652	bifunctional o-acetylhomoserine/o-acetylserine sulfhydrylase
MSMEG_RS07970	1.40048	MSMEG_1633	error-prone DNA polymerase
MSMEG_RS07920	2.68951	MSMEG_1622	DNA polymerase Y family protein
MSMEG_RS07800	-1.08704	MSMEG_1597	WhiB family transcriptional regulator
MSMEG_RS07590	-1.30368	MSMEG_1553	ethanolamine ammonia-lyase subunit EutB
eat	-1.50552	MSMEG_1552	ethanolamine permease
MSMEG_RS07540	-1.21072	MSMEG_1543	aldehyde dehydrogenase family protein
MSMEG_RS07480	-1.03721	MSMEG_1530	EamA family transporter
MSMEG_RS07475	-1.17698	MSMEG_1529	cutinase family protein
MSMEG_RS07415	1.52056	MSMEG_1517	flotillin family protein
sppA	1.159	MSMEG_1476	signal peptide peptidase SppA
MSMEG_RS07205	1.1615	MSMEG_1475	LLM class flavin-dependent oxidoreductase
mftE	-1.07815	MSMEG_1425	mycofactocin biosynthesis peptidyl-dipeptidase MftE
mftD	-1.54214	MSMEG_1424	mycofactocin biosynthesis FMN-dependent deaminase MftD
mftC	-1.48705	MSMEG_1423	mycofactocin radical SAM maturase
MSMEG_RS06910	-3.21774	MSMEG_1414	dimethylarginine dimethylaminohydrolase family protein
rocD	-3.74417	MSMEG_1413	ornithine--oxo-acid transaminase
MSMEG_RS06900	-1.92709	MSMEG_1412	amino acid permease
MSMEG_RS06895	-1.97115	MSMEG_1411	universal stress protein
MSMEG_RS06800	-1.04052	MSMEG_1392	iron-containing alcohol dehydrogenase
MSMEG_RS06750	-1.23954	MSMEG_1382	MMPL family transporter
MSMEG_RS06745	-1.59911	MSMEG_1381	hypothetical protein
pcaA	-1.01087	MSMEG_1351	cyclopropane-fatty-acyl-phospholipid synthase
MSMEG_RS06495	-1.37935	MSMEG_1331	crotonase/enoyl-CoA hydratase family protein
MSMEG_RS06490	-1.34134	MSMEG_1330	MarR family winged helix-turn-helix transcriptional regulator
MSMEG_RS06195	1.34954	MSMEG_1268	NUDIX domain-containing protein
MSMEG_RS06175	-1.07648	MSMEG_1264	Ltp family lipoprotein
MSMEG_RS05760	-1.71032	MSMEG_1182	imidazolonepropionase
MSMEG_RS05755	-2.04195	MSMEG_1181	formimidoylglutamate deiminase
MSMEG_RS05750	-2.8986	MSMEG_1180	allantoate amidohydrolase
MSMEG_RS05745	-2.70345	MSMEG_1179	urocanate hydratase
MSMEG_RS05740	-1.41296	MSMEG_1178	MurR/RpiR family transcriptional regulator
MSMEG_RS05735	-2.27297	MSMEG_1177	cytosine permease
MSMEG_RS05730	-1.06746	MSMEG_1176	PE-PPE domain-containing protein
MSMEG_RS05720	-1.32303	MSMEG_1174	VOC family protein
MSMEG_RS05715	-2.03937	MSMEG_1173	metalloregulator ArsR/SmtB family transcription factor
arsB	-2.61063	MSMEG_1172	ACR3 family arsenite efflux transporter
MSMEG_RS05705	-2.39203	MSMEG_1171	arsenate reductase ArsC
MSMEG_RS05545	-1.90534	MSMEG_1138	Zn-dependent alcohol dehydrogenase
MSMEG_RS05540	-1.87163	MSMEG_1137	APC family permease
MSMEG_RS05485	-2.39068	MSMEG_1127	membrane protein
MSMEG_RS05480	-1.94383	MSMEG_1126	hypothetical protein
MSMEG_RS05475	-3.6365	MSMEG_1125	helix-turn-helix domain-containing protein
MSMEG_RS05365	-2.16399	MSMEG_1102	amidohydrolase
MSMEG_RS05360	-1.66108	MSMEG_1101	hypothetical protein
MSMEG_RS05265	-2.62038	MSMEG_1082	response regulator transcription factor
MSMEG_RS05175	-1.12065	MSMEG_1064	inorganic phosphate transporter
aceA	-1.45757	MSMEG_0911	isocitrate lyase
MSMEG_RS04415	1.14653	MSMEG_0905	carboxymuconolactone decarboxylase family protein
MSMEG_RS04095	-1.18022	MSMEG_0840	hypothetical protein
MSMEG_RS04090	-1.59263	MSMEG_0839	LON peptidase substrate-binding domain-containing protein
thiC	-1.00484	MSMEG_0826	phosphomethylpyrimidine synthase ThiC
thiD	-1.35828	MSMEG_0825	bifunctional hydroxymethylpyrimidine kinase/phosphomethylpyrimidine kinase
MSMEG_RS03975	-1.05922	MSMEG_0816	NAD(P)/FAD-dependent oxidoreductase
MSMEG_RS03730	1.39273	MSMEG_0765	UBP-type zinc finger domain-containing protein
MSMEG_RS03715	1.08579	MSMEG_0762	cytochrome P450
MSMEG_RS03680	-2.38063	MSMEG_0755	cation diffusion facilitator family transporter
clpB	-1.31415	MSMEG_0732	ATP-dependent chaperone ClpB
MSMEG_RS03560	-1.77429	MSMEG_0731	CYTH domain-containing protein
MSMEG_RS03475	-1.31783	MSMEG_0713	helix-turn-helix transcriptional regulator
dnaK	-1.19296	MSMEG_0709	molecular chaperone DnaK
MSMEG_RS03455	-1.6546	MSMEG_0708	LysR substrate-binding domain-containing protein
MSMEG_RS03280	-1.89383	MSMEG_0673	hypothetical protein
MSMEG_RS03155	-2.1357	MSMEG_0649	phosphate/phosphite/phosphonate ABC transporter substrate-binding protein
eccE	1.26369	MSMEG_0626	type VII secretion protein EccE
mycP3	1.72181	MSMEG_0624	type VII secretion system ESX-3 serine protease mycosin MycP3
eccD	2.26897	MSMEG_0623	type VII secretion integral membrane protein EccD
MSMEG_RS03025	1.66525	MSMEG_0622	ESX secretion-associated protein EspG
MSMEG_RS03020	2.63179	MSMEG_0621	WXG100 family type VII secretion target
esxG	2.00063	MSMEG_0620	type VII secretion system protein EsxG
MSMEG_RS03010	1.65184	MSMEG_0619	PPE family protein
MSMEG_RS03000	2.08312	MSMEG_0617	type VII secretion protein EccC
eccB	1.76622	MSMEG_0616	type VII secretion protein EccB
eccA3	2.79355	MSMEG_0615	type VII secretion system ESX-3 AAA family ATPase EccA3
MSMEG_RS02985	1.14059	MSMEG_0614	class I SAM-dependent methyltransferase
MSMEG_RS02960	2.26995	MSMEG_0609	helix-turn-helix transcriptional regulator
MSMEG_RS02830	-4.47099	MSMEG_0582	NAD-dependent succinate-semialdehyde dehydrogenase
gabT	-4.22647	MSMEG_0581	4-aminobutyrate--2-oxoglutarate transaminase
MSMEG_RS02800	-1.18086	MSMEG_0576	MMPL family transporter
MSMEG_RS02795	-1.304	MSMEG_0575	transport acessory protein MmpS
MSMEG_RS02780	-2.81419	MSMEG_0572	MSMEG_0572 family nitrogen starvation response protein
MSMEG_RS02775	-1.9837	MSMEG_0571	carbon-nitrogen hydrolase family protein
MSMEG_RS02765	-1.70788	MSMEG_0569	MSMEG_0569 family flavin-dependent oxidoreductase
MSMEG_RS02710	1.13641	MSMEG_0558	DUF5994 family protein
MSMEG_RS02680	-1.67898	MSMEG_0551	ABC transporter ATP-binding protein
MSMEG_RS02655	1.25484	MSMEG_0546	class I SAM-dependent methyltransferase
MSMEG_RS02575	-1.17645	MSMEG_0530	SDR family oxidoreductase
MSMEG_RS02570	-1.599	MSMEG_0529	protein kinase
MSMEG_RS02185	1.84206	MSMEG_0447	organic hydroperoxide resistance protein
MSMEG_RS02180	-1.74133	MSMEG_0446	APC family permease
MSMEG_RS02175	-2.02371	MSMEG_0445	amidohydrolase
MSMEG_RS01805	1.00494	MSMEG_0366	hypothetical protein
MSMEG_RS01800	1.0506	MSMEG_0365	WXG100 family type VII secretion target
MSMEG_RS01795	1.48128	MSMEG_0364	hypothetical protein
MSMEG_RS01785	1.40513	MSMEG_0362	amidohydrolase family protein
MSMEG_RS01755	1.55203	MSMEG_0356	N-acetyltransferase
MSMEG_RS01400	-1.83954	MSMEG_0284	NAD(P)H-dependent oxidoreductase
MSMEG_RS01150	1.03295	MSMEG_0234	M13 family metallopeptidase
MSMEG_RS01105	-1.33291	MSMEG_0225	MMPL family transporter
MSMEG_RS01030	-1.84432	MSMEG_0210	phosphodiester glycosidase family protein
fdhD	1.2905	MSMEG_0165	formate dehydrogenase accessory sulfurtransferase FdhD
MSMEG_RS00580	-1.60397	MSMEG_0118	CGNR zinc finger domain-containing protein
MSMEG_RS00575	-1.79798	MSMEG_0117	alpha/beta hydrolase
MSMEG_RS00570	-1.84663	MSMEG_0115	haloacid dehalogenase type II
MSMEG_RS00560	1.27299	MSMEG_0114	ABC transporter substrate-binding protein
MSMEG_RS00550	-1.42721	MSMEG_0111	magnesium transporter CorA family protein
MSMEG_RS00380	1.2743	MSMEG_0077	ESX-1 secretion-associated protein
MSMEG_RS00245	1.36298	MSMEG_0051	WhiB family transcriptional regulator
MSMEG_RS00105	1.16988	MSMEG_0022	lysine N(6)-hydroxylase/L-ornithine N(5)-oxygenase family protein
MSMEG_RS00095	1.3789	MSMEG_0020	iron-siderophore ABC transporter substrate-binding protein
MSMEG_RS00090	1.55995	MSMEG_0019	non-ribosomal peptide synthetase
MSMEG_RS00085	1.89455	MSMEG_0018	ABC transporter ATP-binding protein/permease
MSMEG_RS00080	1.41082	MSMEG_0017	ABC transporter ATP-binding protein/permease
MSMEG_RS00070	1.72068	MSMEG_0014	methionyl-tRNA formyltransferase
MSMEG_RS00050	1.13189	MSMEG_0011	siderophore-interacting protein
MSMEG_RS00035	1.1384	MSMEG_0007	DUF3566 domain-containing protein
MSMEG_RS00345	1.1519	--	secretion protein EccK
MSMEG_RS17965	-1.03547	--	hypothetical protein
MSMEG_RS05500	-1.60983	--	hypothetical protein
